# Supplementary material for: The mechanism of square dancing on subjective well-being among middle-aged and older women in China: mediating role of social connectedness and moderating role of exercise self-efficacy
Source: Front Public Health. 2025 Nov 26;13:1701258. doi: 10.3389/fpubh.2025.1701258 (PMC12689978; doi:10.3389/fpubh.2025.1701258)
Supplement: Supplementary file 1 [file Table_1.xlsx]

## Sheet: Sheet1
Age	MaritalStatus	Education	Income	SDP1	SDP2	SDP3	SDP4	SDP5	SDP6	SDP7	SDP8	SC1	SC2	SC3	SC4	SC5	SC6	ESE1	ESE2	ESE3	ESE4	ESE5	ESE6	SWLS1	SWLS2	SWLS3	SWLS4	SWLS5	WHO1	WHO2	WHO3	WHO4	WHO5
1	1	4	2	4	4	3	2	2	5	4	3	4	2	3	3	3	3	4	4	3	1	4	2	5	5	5	5	5	5	5	5	5	4
1	1	2	2	5	4	5	5	4	3	5	5	4	5	5	5	5	5	5	3	2	3	4	4	5	5	5	5	5	5	5	5	5	4
1	1	1	2	5	4	4	4	5	5	5	5	5	4	5	5	5	5	5	5	5	5	5	5	5	5	5	5	5	5	5	5	5	4
2	1	1	2	5	5	5	4	4	5	5	5	5	5	5	5	5	5	5	5	5	5	5	1	5	5	5	5	5	5	4	5	5	5
3	1	4	2	4	4	5	5	4	5	5	4	5	5	5	5	5	5	5	5	5	5	5	5	5	5	4	5	5	5	5	5	5	4
2	1	1	2	5	4	4	4	4	3	2	3	4	4	4	2	5	5	5	5	4	4	5	4	5	5	5	4	5	5	5	5	5	4
2	1	3	2	4	5	5	5	4	4	2	5	3	4	3	4	5	4	5	5	5	4	5	5	5	5	4	5	5	5	5	4	5	4
1	1	3	2	5	5	5	5	5	4	5	4	3	5	5	4	5	5	5	3	5	4	4	3	5	5	5	5	5	5	5	5	4	3
2	1	2	2	5	5	5	5	4	4	4	5	5	3	4	4	4	4	2	5	3	4	4	2	5	5	5	5	4	5	5	5	5	4
1	1	1	2	5	5	5	5	4	5	5	5	5	5	5	4	4	4	3	3	4	3	4	1	5	5	5	5	5	5	5	3	5	4
1	1	1	1	5	4	5	5	3	4	5	5	5	3	5	5	4	5	4	4	4	4	5	3	5	5	5	5	4	5	5	4	5	4
2	1	3	2	2	2	3	3	2	3	4	2	4	5	5	5	5	4	5	4	3	5	4	5	4	4	5	5	5	5	5	5	5	4
2	1	3	2	4	5	5	5	5	4	4	5	2	2	3	3	3	4	4	4	2	3	2	5	5	5	4	4	5	4	4	5	4	4
2	1	2	2	4	2	5	5	4	5	4	4	3	4	4	5	3	4	2	3	4	2	3	2	5	5	4	5	5	4	4	4	3	4
1	1	2	2	5	4	4	4	5	5	4	5	3	3	4	5	3	5	5	3	5	5	5	4	5	5	5	5	3	4	4	4	4	4
2	1	2	2	5	3	4	2	5	4	5	5	4	5	5	4	5	4	1	3	1	4	4	2	5	5	4	4	5	4	5	4	4	4
1	1	3	1	3	1	4	3	3	3	2	2	5	4	4	4	2	3	3	4	5	3	5	5	5	4	5	5	5	4	4	4	3	4
2	1	2	2	2	5	3	5	5	5	4	3	2	5	2	4	5	3	3	3	3	2	3	2	5	5	5	4	4	4	4	4	4	4
2	1	1	1	5	4	3	5	4	4	4	3	4	4	4	3	5	5	4	5	3	5	5	4	5	5	5	5	4	3	4	4	5	4
2	1	4	1	5	4	5	5	4	5	5	3	2	4	3	2	4	2	4	2	2	1	2	2	5	5	4	5	4	4	4	4	4	4
1	1	3	1	2	3	1	4	3	3	1	4	4	5	5	4	5	5	3	5	2	4	4	4	4	5	5	4	5	4	4	4	3	4
1	1	3	2	5	5	5	5	4	5	4	5	5	4	5	5	5	5	4	3	4	4	5	4	5	5	2	5	5	4	4	4	4	4
1	1	3	1	2	2	3	4	3	1	2	4	5	4	3	3	5	3	5	4	4	2	5	2	5	4	5	4	5	4	3	4	4	4
2	1	3	3	2	3	5	3	4	3	3	4	4	4	2	3	4	4	4	4	4	3	4	4	4	5	5	4	4	5	4	4	4	4
4	1	2	2	4	4	3	3	3	3	3	4	2	3	4	3	3	5	5	5	5	5	5	5	5	5	4	5	4	4	3	4	4	4
2	1	1	2	5	5	5	5	5	5	4	3	5	5	5	4	5	4	4	5	5	3	4	4	4	4	5	4	5	4	4	4	4	4
2	1	2	2	4	5	5	5	5	5	4	5	3	4	5	5	5	4	5	5	5	4	5	5	5	4	5	5	5	4	3	3	4	4
2	1	4	2	5	3	4	5	4	3	3	5	4	2	3	4	4	3	2	1	2	3	2	2	4	5	5	4	5	4	4	3	4	4
2	1	2	2	2	4	3	1	2	2	2	3	1	5	1	1	2	4	3	4	3	2	5	4	5	5	4	4	4	4	4	4	3	4
2	1	4	2	4	4	4	4	3	5	5	5	4	4	5	4	4	5	4	3	2	5	3	3	5	5	4	5	4	3	4	4	3	4
2	1	1	3	5	5	4	4	4	4	5	4	5	5	5	5	5	4	4	3	5	4	5	4	5	4	5	5	4	4	3	4	3	3
1	1	3	2	5	5	5	4	4	5	3	5	3	5	4	5	4	5	3	3	4	2	4	5	3	5	5	4	4	4	4	4	3	4
1	1	2	2	1	1	1	2	2	4	1	1	3	5	3	4	2	1	4	4	5	2	5	2	4	4	5	4	4	4	4	4	3	4
2	1	2	1	4	5	5	5	4	5	3	5	2	2	4	5	2	2	5	3	3	4	2	4	5	5	5	5	2	3	5	4	3	4
2	1	1	2	5	4	4	5	4	5	4	4	5	5	5	4	5	5	4	5	3	5	5	4	5	4	4	4	5	4	4	3	3	4
2	1	4	1	4	4	4	4	5	4	4	5	2	3	5	5	4	2	5	5	5	4	5	5	5	4	4	5	4	4	4	4	3	4
1	1	2	2	5	4	4	5	4	4	2	5	4	4	4	4	4	4	1	1	1	1	1	2	5	5	5	3	5	4	3	4	3	4
1	1	2	1	4	2	5	4	3	4	4	4	3	3	2	3	5	5	4	3	3	3	4	1	5	5	4	4	4	4	3	4	3	4
2	1	2	2	3	5	5	3	4	3	4	4	3	5	4	4	5	4	4	2	3	3	3	4	5	5	5	3	5	3	4	3	5	4
1	1	3	2	4	4	3	5	4	5	5	5	5	5	5	5	5	5	2	5	2	2	4	4	5	2	5	5	5	3	4	4	4	4
1	1	2	2	4	4	2	5	4	4	3	4	3	5	4	4	4	3	5	4	4	4	5	5	4	3	4	5	5	4	4	3	4	4
2	1	3	2	3	4	4	4	3	4	3	4	4	4	5	3	3	3	2	4	2	2	3	2	3	4	5	4	5	4	4	4	3	4
2	1	4	2	4	4	3	5	4	5	5	3	5	4	4	3	5	3	4	1	1	2	4	3	3	5	4	5	4	3	4	4	4	4
2	1	2	1	2	2	2	3	3	3	2	4	2	5	4	4	5	5	3	1	1	3	1	1	3	3	5	5	5	4	4	4	3	4
2	1	2	2	4	4	4	5	4	4	4	5	5	5	2	5	5	5	4	2	3	2	3	2	4	3	4	5	5	4	4	4	3	4
2	1	2	2	1	1	1	1	1	1	1	2	3	4	3	3	1	2	1	2	1	1	1	1	4	5	5	4	4	3	4	3	4	4
2	1	2	2	2	4	2	3	4	3	2	4	2	3	3	4	2	5	4	2	2	1	3	3	5	4	4	3	5	4	3	4	4	4
1	3	4	2	1	2	1	1	2	1	1	1	5	4	4	4	3	5	4	2	2	1	4	4	4	3	3	5	5	4	4	4	4	4
1	1	3	2	4	3	5	2	2	4	2	4	3	2	4	4	4	4	4	4	5	4	3	5	5	5	3	4	4	3	4	4	4	4
1	1	3	2	4	2	4	3	2	3	3	2	5	4	3	3	3	2	2	4	4	3	1	3	5	3	5	4	5	4	4	4	3	3
1	1	2	2	4	4	4	3	3	3	2	3	2	2	1	2	2	1	2	2	2	4	4	4	4	5	4	4	4	4	3	4	4	4
2	1	4	2	5	5	5	5	4	5	5	5	5	5	4	5	4	4	3	4	3	4	3	5	4	5	5	4	4	3	4	4	3	4
1	1	4	2	2	3	3	2	3	2	3	4	4	3	2	4	4	4	2	1	1	2	1	2	4	5	4	4	4	4	3	4	4	4
1	1	3	1	4	2	3	4	4	3	2	4	5	5	5	5	4	4	3	3	3	1	3	4	5	3	4	4	5	4	3	4	4	4
1	1	2	1	3	3	3	2	4	3	4	2	1	2	2	1	2	1	3	3	2	5	2	1	5	4	4	4	4	4	4	4	3	4
3	1	3	1	5	5	5	5	5	4	5	5	5	4	4	2	4	5	3	4	3	2	2	4	4	5	5	5	2	4	3	4	4	4
1	1	2	2	4	4	4	5	3	4	4	3	1	1	3	3	1	3	2	2	2	2	2	2	4	4	4	4	5	4	4	4	4	3
1	1	1	1	4	4	1	2	3	4	2	2	3	4	4	5	3	4	1	3	2	2	3	2	4	4	3	4	4	4	4	4	4	4
1	1	1	2	4	3	4	4	5	5	5	5	2	4	3	3	4	4	3	4	2	2	4	5	4	3	3	4	5	4	4	4	4	4
3	1	3	3	5	2	4	5	3	3	4	4	3	2	4	4	4	4	3	4	5	4	5	5	3	3	5	4	4	4	4	4	4	4
1	1	2	2	4	2	2	4	4	4	3	2	5	4	5	5	4	4	2	1	4	4	4	4	4	5	3	4	3	4	4	4	4	4
1	1	1	2	1	1	1	1	2	3	4	1	4	3	4	3	1	2	1	2	4	3	2	2	5	4	5	4	2	4	4	4	3	4
2	1	2	2	3	2	2	2	3	2	3	3	2	2	3	2	1	2	5	4	4	5	4	3	4	4	3	4	5	4	4	4	3	4
2	1	4	3	2	3	2	2	2	3	1	2	1	2	2	3	3	4	2	2	2	3	1	1	5	5	4	3	4	4	3	4	4	3
3	2	3	2	2	2	1	3	1	2	2	1	4	1	2	2	3	2	1	2	1	2	2	1	5	5	3	4	3	3	3	4	4	4
2	1	3	2	4	2	1	5	4	3	2	4	5	5	5	5	5	5	2	1	3	3	4	2	4	5	3	4	4	3	4	4	3	4
1	2	4	2	2	1	1	3	2	2	2	2	4	2	4	4	4	2	1	2	1	2	3	1	5	4	5	4	3	3	4	3	4	3
1	1	3	2	5	5	5	3	4	4	4	4	2	5	5	4	3	4	3	4	5	4	5	2	4	5	2	4	5	3	4	3	4	4
2	1	2	1	4	3	2	2	3	4	2	2	1	3	3	4	3	1	4	4	5	4	5	3	5	2	5	5	4	3	4	2	4	4
1	1	1	2	5	2	5	5	5	4	4	5	5	5	2	5	4	4	3	5	4	3	5	3	4	4	4	4	4	3	4	4	4	3
1	1	2	1	5	5	5	5	4	5	5	4	1	3	4	4	2	3	4	4	3	2	4	5	5	5	4	2	4	3	4	3	4	4
1	1	3	2	3	4	4	1	4	4	2	4	4	4	5	3	4	5	5	5	3	3	2	3	5	4	3	4	5	3	3	4	4	3
3	1	3	1	5	5	5	5	4	5	4	4	5	5	3	4	4	4	2	1	2	3	1	2	5	4	5	2	5	3	4	4	3	3
1	1	3	1	4	3	4	2	2	2	3	2	2	5	2	5	3	4	4	3	4	2	2	4	5	4	2	5	5	3	4	3	4	3
1	3	2	1	4	4	5	4	3	4	5	2	4	3	2	2	4	2	3	3	5	4	3	4	4	3	3	5	3	3	4	4	4	4
2	1	1	1	3	3	3	5	3	3	5	4	4	4	3	3	3	3	5	3	1	5	4	3	4	3	3	4	5	3	4	4	3	4
2	1	1	2	4	2	4	3	4	3	1	4	4	4	1	2	3	4	4	3	2	3	2	2	2	5	5	3	4	3	4	4	4	3
2	1	1	2	5	4	4	5	3	4	3	3	2	2	3	2	4	4	3	1	1	2	4	2	3	3	4	4	5	3	3	4	4	4
2	2	3	3	5	5	2	5	5	4	4	5	2	2	2	5	4	5	5	5	5	3	5	5	4	5	3	3	4	3	3	4	4	4
1	1	3	1	5	4	5	5	5	4	5	4	5	5	4	5	5	4	4	4	4	5	4	4	4	4	5	4	3	3	3	4	4	3
2	1	4	2	4	1	4	4	3	3	4	4	3	5	4	5	2	4	4	5	3	5	5	5	4	4	3	4	4	3	3	4	4	4
2	1	4	2	4	3	3	5	4	5	4	3	4	4	4	5	5	4	5	5	3	3	4	4	4	3	4	4	4	3	4	4	4	3
1	1	3	3	4	5	2	4	4	4	5	5	4	4	2	4	5	2	4	4	3	2	4	5	5	4	2	4	4	3	4	4	4	4
1	1	2	2	4	4	2	4	4	3	4	1	4	5	4	4	4	4	4	4	2	5	2	3	4	2	5	4	5	3	4	4	3	4
2	1	3	2	2	3	5	4	3	4	4	2	4	5	5	5	5	5	5	5	5	5	5	5	5	5	4	4	1	3	4	4	3	4
1	1	2	2	5	4	2	4	3	2	5	5	3	2	5	3	4	2	5	5	3	4	5	5	3	4	5	4	4	4	4	4	3	3
2	1	1	2	4	4	3	4	4	5	4	5	4	4	4	5	2	3	3	4	4	5	3	4	4	4	4	4	3	4	4	4	4	3
1	1	2	2	4	2	2	2	3	2	2	1	3	2	4	3	3	5	2	3	3	2	3	3	5	4	4	4	2	4	4	4	4	3
2	1	3	2	2	3	3	2	2	4	4	1	5	2	2	2	5	2	3	3	2	4	4	3	4	5	3	4	4	3	3	4	3	4
2	1	2	1	4	2	4	2	3	3	3	2	3	4	1	4	2	2	5	4	4	5	2	2	3	2	5	5	4	3	4	4	3	4
4	1	1	3	4	1	5	3	2	1	2	1	5	4	4	5	4	4	4	4	4	4	3	3	4	4	5	4	4	4	3	3	4	2
2	1	2	1	5	5	3	3	4	4	3	2	4	5	3	5	3	4	3	2	3	3	4	1	4	5	3	3	4	4	3	4	4	3
1	1	3	1	5	4	5	5	4	5	5	5	4	4	5	5	5	5	5	4	4	5	5	5	3	4	4	4	4	4	3	4	3	4
2	1	3	1	4	3	4	4	3	5	2	4	4	4	4	4	3	4	4	5	4	5	4	4	3	5	5	4	3	3	4	3	3	4
3	1	1	2	3	4	4	2	4	4	2	3	5	3	4	5	5	5	4	2	2	2	1	1	4	4	2	4	3	4	4	4	4	4
1	1	4	2	3	2	2	2	2	4	2	2	4	3	2	2	4	5	2	5	3	3	5	2	5	4	5	2	2	4	4	4	3	4
2	3	3	2	4	3	1	3	3	2	4	1	2	2	5	3	2	3	1	2	2	2	2	1	4	4	4	4	4	4	3	3	3	4
1	1	3	2	4	5	5	5	4	4	5	4	1	4	3	2	2	3	2	4	4	2	2	2	3	5	4	4	3	4	3	4	3	4
3	1	3	3	4	2	3	3	2	2	3	3	2	4	3	2	3	2	2	3	2	2	2	2	3	2	4	4	5	4	4	4	3	4
1	1	4	2	2	2	2	4	3	2	2	5	3	1	1	1	1	3	1	1	1	1	1	1	3	3	4	5	4	3	4	4	4	3
2	1	3	1	4	4	1	2	2	2	2	2	3	5	2	5	4	5	2	3	3	4	4	2	4	3	3	4	4	4	4	4	4	3
1	1	4	1	5	4	4	5	3	4	2	2	3	4	4	5	2	5	4	5	3	5	4	2	3	4	5	2	4	4	4	3	3	4
2	1	3	2	3	5	4	4	4	4	4	4	3	5	3	4	2	4	4	5	5	5	4	5	4	3	4	4	4	3	4	3	4	3
2	2	4	2	1	2	1	1	2	2	2	1	5	1	1	1	2	2	1	1	1	3	2	2	2	4	5	5	3	3	4	4	3	3
1	1	4	2	2	5	5	4	3	4	3	5	5	4	5	5	4	5	5	5	5	4	5	5	3	4	5	3	3	4	4	4	3	3
2	2	3	2	5	3	5	5	4	5	5	5	4	5	5	5	4	5	4	4	3	5	3	5	2	4	4	3	5	4	3	4	4	3
1	1	3	2	5	2	2	4	4	4	5	4	5	5	4	5	4	5	5	5	5	5	5	5	3	3	4	4	5	4	3	3	4	3
2	1	3	2	2	3	2	2	3	2	2	5	2	1	2	2	2	1	4	1	2	3	4	2	4	3	4	4	3	4	4	3	4	3
1	1	2	2	2	3	3	4	4	3	5	1	2	2	4	4	1	1	3	5	4	3	2	2	3	3	4	5	4	4	2	4	4	3
2	1	4	1	3	3	1	4	3	2	2	4	4	5	3	5	4	5	4	5	2	4	5	5	3	4	3	5	3	3	4	4	3	4
2	1	3	2	4	1	3	4	2	4	3	2	5	4	2	4	5	4	1	1	2	4	1	1	3	3	4	5	3	4	3	3	4	4
1	1	4	1	3	4	2	4	4	3	5	5	4	1	2	4	4	3	2	1	3	1	3	2	5	3	2	4	4	4	2	4	4	3
2	1	3	1	3	3	3	5	2	1	2	3	4	3	3	2	5	2	3	4	4	5	5	4	5	4	2	2	5	3	4	4	4	3
1	1	4	2	3	1	2	1	2	1	2	1	1	1	2	2	2	2	4	4	4	2	3	4	4	5	4	1	4	3	4	3	4	4
2	1	3	2	1	1	1	3	2	4	2	3	2	4	4	2	2	2	1	1	1	1	1	1	2	4	4	3	4	4	2	4	4	4
2	1	3	2	3	3	2	5	3	3	3	2	4	4	3	5	5	3	4	1	5	4	3	2	3	5	3	4	2	4	4	4	4	3
2	1	1	1	2	4	2	2	2	4	1	2	4	4	3	3	4	2	1	2	3	2	4	2	4	4	3	4	3	3	2	4	4	4
1	1	2	2	3	2	5	3	3	2	4	2	5	5	4	4	5	5	1	3	2	4	1	2	5	4	3	2	4	4	4	3	3	4
2	1	4	2	2	4	2	1	4	4	3	1	2	2	2	2	1	2	1	1	1	1	1	1	3	4	5	2	5	4	2	4	4	2
1	1	1	2	4	5	4	4	3	4	5	4	3	4	4	4	4	3	2	4	4	3	2	4	5	4	2	3	4	4	2	4	4	3
2	1	3	2	1	2	2	3	2	2	1	2	5	3	2	4	3	4	2	2	4	3	2	1	4	2	5	3	3	4	2	4	4	4
2	1	4	1	3	2	1	5	4	2	3	3	4	3	3	3	2	2	3	2	5	3	5	3	4	3	5	3	4	3	2	3	4	3
3	1	1	2	3	1	2	3	3	1	1	3	4	2	3	1	2	1	4	5	2	1	1	3	4	3	5	2	3	4	2	4	3	4
2	1	2	2	5	2	4	3	4	5	3	3	4	5	5	2	4	5	3	3	2	3	5	1	3	4	3	4	5	3	2	4	3	3
2	1	4	2	5	4	4	5	5	5	5	5	4	5	5	5	5	5	4	4	2	3	3	4	4	3	4	3	4	4	4	3	4	2
1	1	4	2	3	3	4	3	4	2	2	4	1	1	2	2	3	5	1	4	3	2	3	2	2	5	1	5	4	3	2	4	4	4
2	1	3	2	5	5	5	5	4	3	5	5	3	5	2	4	2	3	5	4	4	3	3	3	3	3	2	5	4	3	2	4	4	4
2	1	2	1	3	4	4	5	4	5	5	4	2	4	3	1	1	4	3	1	4	4	2	4	4	4	3	1	4	4	4	4	2	4
1	1	1	1	5	4	4	5	4	5	3	4	4	4	5	3	4	4	3	3	4	2	3	4	2	3	5	4	5	3	2	2	3	4
2	1	3	2	2	2	2	5	3	2	3	3	3	2	4	1	3	2	2	2	3	4	3	2	4	3	4	4	2	4	2	4	3	3
1	1	2	1	2	3	1	3	3	1	1	2	1	1	2	1	2	1	2	2	4	3	3	4	4	2	4	5	5	3	2	3	3	2
1	1	3	1	3	5	5	5	5	4	5	5	5	5	5	2	2	2	5	4	5	5	3	4	5	3	2	4	3	3	2	4	3	4
2	1	3	1	3	4	4	4	5	2	5	5	4	4	5	2	3	3	4	4	5	3	4	1	4	2	2	4	3	4	4	4	3	4
1	1	1	2	2	2	4	2	2	2	5	1	4	4	5	4	5	4	1	5	3	5	3	3	3	5	5	4	2	4	2	2	4	3
1	1	2	2	1	2	2	1	2	2	1	1	2	2	2	1	2	2	3	1	3	1	1	1	5	3	2	3	2	3	4	4	4	4
1	1	2	1	4	4	2	4	4	5	4	5	4	2	5	3	4	4	3	2	2	3	2	5	5	4	1	5	3	3	3	3	3	3
2	1	3	2	2	2	4	3	3	1	2	3	2	4	2	2	3	4	1	2	1	1	2	2	3	2	4	4	4	3	4	4	4	2
1	1	2	1	3	4	5	3	4	3	3	2	4	3	3	4	3	4	3	1	1	2	2	2	4	3	2	3	4	3	4	4	4	3
1	1	3	2	3	1	2	2	3	1	4	3	1	3	2	2	1	1	4	2	2	1	2	1	3	4	2	2	3	3	4	4	4	3
1	1	3	2	2	2	4	4	4	4	2	4	5	3	4	5	5	2	4	4	4	5	5	2	2	4	5	3	2	2	4	4	4	3
2	1	1	2	3	4	4	3	3	4	2	2	4	1	3	3	3	2	2	4	3	4	3	3	3	2	3	2	4	3	4	4	4	4
1	1	1	2	3	4	3	2	4	4	3	5	3	3	2	2	3	3	4	4	5	5	5	5	3	4	3	2	4	3	3	3	4	4
1	1	2	1	3	4	2	2	4	3	4	2	2	2	2	2	3	1	2	2	1	3	3	4	3	4	4	1	4	2	4	4	3	4
2	3	1	2	4	2	3	4	2	1	4	2	2	5	1	5	2	2	2	2	2	2	2	3	3	3	3	4	2	3	4	4	4	2
2	1	2	2	3	2	2	2	2	2	3	2	1	2	2	1	1	3	4	4	1	4	4	3	3	4	4	2	5	3	2	3	4	3
2	1	1	2	4	3	2	3	3	3	2	2	4	3	2	4	2	3	2	2	3	4	2	2	2	4	2	3	4	3	3	4	3	4
2	1	3	2	2	4	4	2	2	2	2	2	2	2	4	4	4	2	1	3	4	2	2	1	5	2	2	5	3	3	3	3	4	3
1	1	4	2	3	2	5	4	3	2	4	4	4	2	5	4	3	4	1	1	1	1	1	1	3	4	4	2	2	3	4	3	4	4
1	1	3	2	4	4	3	5	3	5	1	4	2	3	1	4	2	2	2	4	3	3	2	3	4	4	2	2	4	3	3	4	4	3
1	1	2	2	2	2	2	1	3	3	2	1	2	2	2	2	2	2	3	4	3	2	4	3	4	3	4	2	3	3	4	2	4	3
1	1	3	2	2	1	2	2	3	2	3	4	3	3	4	5	5	4	3	2	3	3	3	2	5	3	1	3	4	3	4	3	4	3
3	1	2	2	2	2	4	5	3	2	4	5	5	4	3	3	3	3	5	5	4	4	5	4	4	3	2	4	3	3	3	4	3	4
1	1	3	3	2	4	3	4	4	5	5	2	4	4	3	3	4	5	5	2	4	4	3	3	3	3	2	3	4	3	3	3	4	4
2	1	2	1	5	2	3	3	2	1	3	3	3	1	2	1	5	1	4	4	2	4	2	5	4	4	2	4	3	3	3	2	3	4
1	1	3	2	2	4	2	2	4	5	1	4	4	1	2	3	2	4	4	3	3	5	5	5	4	2	4	5	2	3	4	4	3	2
2	1	2	3	1	2	1	1	2	2	2	2	3	3	2	4	3	1	3	2	2	2	2	2	4	4	2	3	2	3	3	4	4	4
2	1	2	1	5	2	4	4	4	5	4	4	1	1	1	3	3	2	1	2	2	1	1	3	2	4	3	2	5	3	3	4	2	3
2	1	1	3	2	2	5	4	4	5	5	4	4	3	5	5	5	3	4	3	4	3	4	4	3	4	2	4	3	3	2	4	3	3
3	1	3	2	4	4	2	3	3	5	3	4	5	5	5	5	5	4	3	4	3	1	2	4	3	2	5	3	3	3	3	3	3	3
2	1	2	1	3	3	2	2	2	1	2	1	4	2	3	2	3	2	5	5	5	5	4	5	4	2	3	5	2	2	3	4	3	3
2	1	3	2	4	3	4	2	3	3	4	3	2	2	3	1	1	2	1	2	3	4	4	3	3	4	3	2	4	3	3	3	3	3
1	1	3	2	4	2	1	3	2	2	5	2	1	2	2	2	3	3	3	2	2	3	2	2	4	3	4	3	2	3	3	3	3	3
1	1	1	2	1	4	2	4	2	2	3	3	4	5	4	5	4	5	5	2	2	5	2	2	4	3	2	4	4	3	3	3	2	3
2	1	2	2	2	2	3	4	2	1	2	2	3	4	4	3	2	2	3	2	5	3	3	3	4	2	4	3	2	3	3	4	3	3
2	1	4	2	3	3	3	3	3	4	4	4	3	4	4	1	1	4	2	2	2	2	4	3	1	4	5	2	4	3	3	3	3	3
2	3	1	2	2	4	3	3	4	2	1	2	2	1	2	4	1	4	1	1	1	1	1	2	3	2	4	2	5	3	3	3	3	3
2	3	3	2	4	4	4	1	3	2	2	2	3	2	2	3	4	4	1	2	1	2	1	3	3	2	3	2	4	4	3	4	3	3
2	1	2	2	4	5	2	3	4	4	3	4	4	3	4	4	5	4	5	4	4	3	5	5	3	3	5	3	2	4	2	3	3	3
3	1	2	1	4	5	3	4	4	5	4	4	3	4	3	4	5	5	4	3	2	3	3	2	5	3	2	2	4	2	3	4	3	3
1	1	1	2	4	4	3	2	3	2	2	3	2	1	1	2	2	1	2	2	1	1	2	1	3	2	3	5	3	3	3	3	3	3
2	1	3	2	3	5	3	2	4	5	2	3	2	4	5	3	2	3	2	4	5	4	3	4	4	2	3	2	3	4	3	4	3	3
1	1	3	2	3	5	3	3	4	4	3	4	3	2	2	4	4	4	4	4	4	4	5	4	4	2	3	4	3	3	3	3	3	3
1	1	4	2	3	4	4	3	4	4	4	3	4	4	5	4	4	3	4	3	4	4	4	2	4	3	3	3	3	3	3	3	3	3
1	1	2	2	4	2	4	4	4	3	3	4	2	2	3	5	3	1	4	4	2	2	2	4	5	2	2	2	4	3	3	3	3	3
1	1	2	1	2	1	1	2	2	2	4	1	4	2	1	3	3	2	2	5	3	4	4	4	5	4	2	2	2	3	3	3	3	2
2	1	4	2	1	2	4	2	3	2	3	3	5	2	3	3	4	4	5	4	5	4	4	5	2	4	5	3	2	3	3	3	3	2
2	1	3	2	5	4	5	5	4	3	4	3	2	2	4	3	4	3	3	2	4	2	4	3	1	3	4	3	4	3	3	3	3	3
2	1	2	2	4	4	3	5	4	5	4	4	2	4	1	2	3	4	3	4	5	2	5	1	2	4	4	3	2	3	3	4	3	2
1	1	3	2	2	1	4	1	2	2	2	3	1	1	1	1	2	1	3	1	2	3	4	2	3	4	1	3	4	3	3	4	2	2
2	1	2	2	4	4	5	4	5	4	4	4	5	4	4	4	5	5	4	5	5	5	4	5	4	4	3	2	2	3	2	4	3	2
2	1	2	2	3	2	1	1	3	4	5	4	3	5	2	2	4	1	1	2	1	2	3	1	4	2	3	4	1	3	3	4	3	3
2	1	3	2	3	3	1	2	2	2	5	4	3	2	3	4	3	2	1	2	1	2	4	3	2	3	1	5	4	3	2	3	3	3
1	1	2	2	4	3	4	3	4	3	3	2	1	2	1	1	1	1	2	4	1	3	3	2	3	3	4	4	2	3	3	2	3	3
1	1	3	2	3	4	4	2	2	3	4	3	1	4	3	3	3	4	3	2	5	4	5	2	3	2	4	4	2	3	3	3	3	3
2	1	2	2	2	2	1	2	2	1	2	3	2	1	1	2	1	1	3	4	2	4	4	3	4	3	2	3	3	3	3	3	3	3
2	1	2	2	2	4	4	1	2	2	3	2	4	3	3	4	5	2	1	1	1	1	1	2	2	4	3	1	4	3	3	3	3	3
2	1	1	2	1	1	1	1	1	2	1	1	1	1	1	1	1	1	5	4	4	3	2	2	2	3	4	2	2	3	3	4	3	3
1	1	1	1	2	2	4	2	2	1	1	1	2	2	1	2	3	1	2	2	1	1	1	1	4	3	2	2	3	3	3	4	3	2
2	1	2	2	4	1	4	1	1	1	1	2	2	3	2	4	3	4	2	1	1	2	1	2	2	2	3	4	4	3	3	3	3	3
2	1	3	2	2	1	4	3	2	4	1	3	5	4	4	3	5	2	5	5	4	4	5	5	2	4	4	2	4	3	3	2	2	3
2	1	2	2	4	5	2	5	4	5	5	5	4	4	5	4	5	4	2	3	1	2	3	1	4	3	3	3	2	3	3	3	2	3
2	1	2	2	4	2	4	4	4	3	4	4	4	5	4	3	3	4	4	3	5	3	3	5	4	2	2	3	4	3	2	4	2	3
1	1	2	2	4	3	3	4	4	4	4	4	1	4	5	2	1	3	1	1	2	1	1	1	5	3	3	3	3	3	2	3	2	2
1	1	3	2	3	2	4	4	3	4	4	4	4	2	4	3	3	2	5	5	5	5	5	5	4	4	2	3	2	3	3	3	2	2
2	1	4	1	3	4	2	3	2	1	3	2	3	2	3	2	4	2	3	2	3	3	2	4	1	4	2	4	3	3	3	3	1	3
1	1	3	1	5	3	5	5	4	5	3	5	4	2	2	4	4	3	3	2	1	2	1	3	3	2	4	3	1	3	3	4	2	3
2	1	3	1	2	2	1	3	3	3	2	2	4	3	3	2	1	2	1	2	1	1	1	1	2	4	3	3	2	3	3	3	2	3
1	1	1	2	3	1	1	2	2	1	4	2	3	3	4	2	1	4	1	1	1	1	2	1	4	2	4	2	1	3	3	4	2	3
1	3	2	1	3	3	3	2	4	4	2	4	2	2	2	3	2	2	2	2	2	2	2	3	4	3	2	3	2	4	2	3	2	3
4	1	4	2	3	4	3	3	3	1	2	4	4	3	2	5	4	4	2	5	3	4	2	2	3	2	4	2	3	4	2	3	2	3
2	1	3	2	2	2	2	1	2	4	1	1	3	2	3	4	4	4	2	3	1	4	2	2	4	2	2	3	4	2	3	3	2	3
1	1	2	2	4	4	4	2	4	4	3	4	2	3	3	2	2	2	4	4	3	2	5	4	1	3	3	3	4	2	3	4	2	3
1	1	2	2	3	3	1	3	2	1	3	4	5	2	5	2	2	2	2	3	1	1	2	1	4	4	1	2	3	4	2	3	2	2
1	1	2	2	2	2	2	2	2	1	1	1	4	5	4	2	5	4	1	3	1	1	2	2	2	3	1	2	5	4	3	3	2	3
2	1	1	2	4	5	4	5	4	2	5	5	5	5	5	5	5	4	5	3	5	4	5	3	2	3	2	5	2	4	3	3	2	3
4	1	2	2	2	1	2	3	2	1	4	3	4	4	5	4	4	5	2	2	3	3	3	2	3	2	3	1	4	4	2	4	2	3
1	1	1	1	1	2	2	2	2	3	3	3	5	3	4	4	4	5	2	1	2	1	2	3	4	2	2	3	2	3	3	4	2	3
3	1	4	1	2	1	3	4	3	2	4	1	1	1	1	1	1	1	2	1	4	2	1	2	3	2	1	3	4	4	3	4	1	3
2	1	4	2	2	5	4	5	5	5	4	4	1	2	3	2	4	3	3	2	2	1	2	2	3	3	2	2	3	3	3	4	2	3
2	1	2	3	3	3	2	2	2	1	2	3	4	3	4	4	3	4	1	1	2	1	2	1	3	2	3	2	4	4	3	2	2	3
2	1	3	1	1	2	2	1	2	1	1	1	2	1	2	4	2	1	1	1	2	2	2	1	2	4	4	2	2	4	3	2	3	3
2	1	3	2	3	1	4	3	2	2	3	3	1	3	3	2	2	3	1	1	2	3	2	3	3	1	3	3	4	4	2	3	3	3
1	1	3	2	2	3	3	4	4	2	2	3	1	1	1	2	3	1	3	1	4	2	3	2	4	3	2	3	2	3	3	4	3	2
2	1	2	2	2	4	4	5	3	3	1	4	5	5	3	3	4	2	4	4	4	5	5	4	2	4	2	1	4	3	3	4	3	3
1	1	2	2	3	5	2	3	3	4	3	3	3	4	3	4	2	4	2	4	1	4	2	3	5	3	3	2	3	3	3	2	2	3
1	1	2	2	4	4	3	5	2	4	4	4	2	1	1	3	2	3	4	4	4	4	4	4	3	2	3	2	4	3	3	3	3	3
2	1	3	2	4	5	4	5	4	4	5	3	3	5	5	3	4	5	2	2	2	1	1	1	5	3	1	2	2	4	3	2	3	3
1	3	2	1	1	2	1	2	3	3	4	2	3	2	2	2	2	2	4	2	2	3	3	4	2	2	3	4	2	4	3	2	3	3
2	1	3	3	5	4	4	4	4	3	2	4	3	1	4	4	2	3	3	5	4	2	4	3	4	2	2	2	3	3	3	4	3	3
2	1	2	1	5	5	4	2	4	5	4	3	4	4	2	5	5	4	4	3	3	5	1	2	1	3	1	3	5	3	3	4	3	3
2	1	4	2	2	2	3	1	1	1	1	1	4	3	3	5	4	2	4	5	4	5	5	4	2	3	3	2	4	4	3	2	2	3
2	1	3	3	4	5	4	5	4	5	4	3	2	4	4	2	2	4	3	1	2	2	4	1	4	2	3	3	2	3	3	2	3	3
1	1	2	1	3	3	3	2	3	3	2	2	4	4	5	3	4	3	2	4	4	3	3	2	2	3	2	2	4	3	3	2	3	3
2	1	2	2	4	2	1	2	2	2	3	1	2	4	3	1	3	2	4	5	5	5	4	3	2	2	4	2	4	3	3	2	3	2
1	1	3	2	1	2	1	1	1	1	2	2	1	1	2	1	2	1	2	3	4	1	2	3	4	3	3	1	2	3	3	2	2	3
2	1	1	2	1	4	5	2	4	5	5	2	2	3	2	1	1	4	2	2	4	4	5	3	2	2	4	2	4	3	3	2	3	3
2	1	2	1	4	2	3	2	4	5	2	3	2	2	2	2	2	3	3	1	3	3	2	4	5	2	3	2	2	3	3	2	3	2
2	1	3	2	4	4	5	5	3	2	3	4	2	3	3	4	3	2	3	1	3	2	2	1	1	5	2	3	3	2	3	2	3	3
2	1	3	1	5	3	5	5	4	4	5	4	4	2	2	4	2	4	2	2	2	2	4	3	1	4	4	2	3	3	3	2	2	3
1	1	2	2	3	2	1	1	2	1	2	1	1	2	1	1	1	1	2	2	2	2	1	2	4	2	1	2	4	3	3	2	3	2
4	1	1	2	2	2	3	3	3	4	2	2	1	3	5	2	3	4	4	3	3	4	2	2	2	3	2	3	3	3	2	2	3	3
1	1	2	2	2	1	1	3	2	1	1	2	5	2	1	1	2	3	2	3	1	5	1	2	3	3	2	3	1	3	3	2	3	3
3	1	2	2	3	3	3	2	2	3	1	4	1	2	1	1	1	1	2	2	2	5	2	2	4	2	2	2	3	3	3	3	2	3
2	1	1	2	4	5	2	4	4	3	2	5	2	4	1	4	5	5	4	4	4	3	5	3	2	3	2	2	4	3	2	3	3	3
2	1	4	2	3	3	3	4	3	2	3	3	2	2	4	5	3	2	2	4	2	4	2	2	1	3	1	4	4	2	3	3	3	3
2	1	3	2	5	3	2	3	3	3	4	3	4	2	4	4	2	4	1	2	2	1	1	1	3	2	3	2	2	3	3	3	3	3
1	1	3	2	2	4	3	3	3	1	4	5	4	5	5	3	3	2	4	3	5	1	2	4	1	2	3	4	3	3	3	2	3	3
2	1	2	1	3	5	4	5	4	5	2	5	2	2	3	3	4	3	3	4	2	4	4	4	4	1	3	3	2	3	3	3	3	2
2	1	1	2	3	4	4	3	2	2	3	4	2	2	4	2	4	3	3	1	5	1	4	2	3	2	2	2	2	3	3	3	3	3
2	1	3	1	4	3	3	3	3	2	3	4	4	3	5	3	2	3	3	2	2	2	4	2	1	3	4	2	2	2	3	3	3	3
1	1	2	2	2	2	5	3	4	4	5	3	5	4	3	5	5	4	3	3	3	5	4	3	3	2	1	3	3	2	3	3	3	3
2	1	3	2	3	4	2	1	3	2	1	1	2	1	1	1	2	2	3	5	5	4	5	5	3	2	1	4	2	3	3	3	2	3
2	1	1	2	1	1	1	1	1	1	1	3	4	2	1	4	1	1	1	2	2	4	1	2	2	2	4	3	1	3	2	3	3	3
2	1	2	2	4	4	4	5	3	4	5	5	2	2	3	2	2	1	1	2	2	3	1	2	3	2	1	3	2	3	3	3	3	3
2	1	3	1	1	2	2	1	3	2	2	3	5	3	4	3	2	3	5	5	3	5	2	5	2	1	1	4	3	3	3	3	3	3
1	1	3	1	4	3	5	4	4	4	5	4	3	3	4	1	3	2	2	1	2	2	2	2	4	2	2	1	2	3	3	3	3	3
2	1	2	2	4	3	3	2	4	4	3	5	1	3	2	2	3	3	5	5	5	5	3	3	2	2	3	1	4	2	3	3	3	3
2	1	3	2	1	1	1	1	2	1	1	1	1	1	1	3	1	1	1	2	2	2	1	2	2	3	2	1	3	3	2	3	3	3
2	1	3	2	2	2	3	4	4	2	3	2	2	1	1	2	2	2	1	2	1	1	1	1	1	3	2	2	3	3	2	3	3	3
2	1	1	1	1	3	3	3	2	2	3	4	2	2	3	4	1	2	5	5	5	4	4	5	3	3	2	2	2	2	2	3	3	3
1	1	2	2	3	4	2	2	3	3	3	2	2	3	3	2	4	2	4	5	4	5	4	4	3	2	2	3	2	2	2	3	3	3
3	1	2	2	3	1	4	2	3	4	2	2	3	4	2	3	4	2	5	5	3	5	3	4	2	2	3	4	1	3	2	3	1	3
1	1	3	2	1	4	2	3	2	1	1	2	1	1	1	1	1	1	1	1	1	1	1	1	3	2	2	3	3	3	2	3	2	2
1	1	3	2	1	2	1	1	1	2	1	1	1	1	2	1	1	2	4	4	3	4	2	2	1	4	2	3	3	3	2	3	2	3
2	2	4	2	4	1	2	2	1	3	1	1	1	2	2	2	2	1	3	4	5	4	4	4	3	3	2	2	2	2	2	3	3	3
1	1	4	2	2	1	1	1	1	1	2	2	1	1	1	2	1	2	1	2	1	1	1	1	4	4	1	1	2	3	2	3	3	3
1	1	3	1	2	1	1	2	1	4	2	2	2	3	3	1	1	4	1	2	1	1	3	3	3	3	2	3	2	3	2	3	3	1
1	1	3	2	5	4	5	5	4	5	5	4	1	1	1	1	1	4	2	1	1	2	1	2	2	2	3	2	3	3	3	3	3	2
3	1	4	2	4	2	2	1	2	1	2	3	3	4	2	3	2	3	1	1	1	1	1	1	3	2	4	2	2	3	2	2	3	3
1	1	3	1	5	4	4	3	3	4	4	4	4	3	3	5	4	3	4	3	1	3	3	4	4	2	3	1	2	3	3	3	3	2
3	1	2	1	4	3	1	2	2	4	2	1	1	2	1	3	2	1	5	5	3	5	3	4	4	2	1	2	3	3	3	3	2	2
2	1	2	2	2	2	2	3	2	2	2	3	2	2	3	2	1	2	1	3	3	3	5	2	3	2	1	1	4	3	2	3	3	3
1	1	2	2	3	1	4	1	2	2	3	4	2	1	2	2	4	1	1	1	1	2	1	2	3	3	2	2	2	3	3	2	2	3
2	1	3	3	3	4	4	5	3	3	2	5	2	2	2	2	2	3	3	1	1	3	4	2	1	2	2	3	3	3	3	2	3	3
2	1	2	1	1	1	4	3	3	2	2	5	4	4	3	2	4	1	3	2	1	2	1	2	3	2	4	1	1	3	3	3	3	2
2	1	1	1	1	1	2	4	2	1	3	1	1	1	1	2	1	1	3	3	5	2	5	5	2	2	1	3	4	3	3	3	2	2
2	1	1	3	3	2	4	2	2	2	2	2	3	2	3	2	1	2	1	1	1	1	2	2	4	2	2	3	2	3	2	2	1	2
1	1	2	2	3	2	4	2	3	5	2	2	1	3	1	2	3	2	1	3	2	2	2	1	2	2	2	2	3	3	3	3	2	3
1	1	2	2	5	5	3	4	3	4	3	4	4	4	1	4	4	4	4	5	5	4	2	3	2	4	2	1	2	3	3	3	1	3
1	1	3	1	3	2	2	3	2	4	4	3	3	5	2	3	3	2	4	2	4	4	2	2	1	1	1	3	4	3	3	3	2	3
2	1	3	1	4	4	2	4	3	2	4	4	2	2	1	1	1	2	2	4	4	4	3	3	1	2	3	3	2	3	3	3	1	3
1	1	4	2	1	3	2	3	2	1	4	5	2	1	1	1	1	1	5	4	2	4	4	3	3	3	2	2	2	3	2	3	3	2
1	1	2	2	4	4	4	3	3	2	2	4	3	1	2	2	2	2	1	2	2	3	3	3	2	3	2	2	1	3	3	2	3	3
1	1	2	1	4	3	3	2	3	3	3	3	3	2	3	4	2	2	4	2	3	3	3	2	3	2	2	2	3	2	2	2	3	3
2	1	3	3	3	2	2	4	4	3	4	3	2	4	3	2	3	2	5	3	5	4	4	3	1	3	2	3	2	3	2	2	3	3
1	1	3	2	3	5	2	2	4	3	2	4	1	5	2	4	2	2	4	3	4	5	3	4	3	2	2	1	2	2	2	3	3	3
1	1	3	2	3	3	3	3	4	2	2	4	3	2	2	1	1	1	3	2	4	2	4	2	1	1	4	3	2	2	1	3	3	3
1	1	4	2	1	2	1	1	1	2	1	2	2	2	1	2	1	2	2	3	4	5	4	3	2	3	2	2	2	2	3	3	2	2
1	1	2	2	3	4	4	2	3	4	3	3	2	4	4	5	3	3	2	1	4	3	3	2	2	3	1	1	3	2	3	3	2	3
2	1	3	2	4	1	4	2	2	3	4	3	3	5	4	4	5	5	2	3	2	2	2	1	2	2	3	1	1	2	3	3	3	3
1	1	2	3	3	4	4	4	2	4	4	4	4	3	3	5	4	3	5	4	3	5	5	5	2	3	2	1	3	2	3	3	1	3
2	1	3	2	2	1	2	4	2	4	3	1	3	2	4	5	1	1	2	4	1	4	3	4	1	3	2	3	2	2	3	2	3	3
2	1	3	3	3	3	4	2	2	1	3	5	1	3	2	1	3	1	2	3	2	1	1	2	2	2	2	1	2	2	3	3	3	3
3	1	4	2	3	2	2	2	3	4	2	2	4	1	4	3	2	2	4	4	5	5	1	3	3	1	2	2	2	2	3	3	3	2
2	1	2	2	4	4	3	5	3	4	3	4	5	3	3	5	5	4	4	4	5	5	2	5	3	1	2	3	2	2	2	2	3	3
1	1	2	1	2	3	2	2	3	2	2	1	3	2	2	4	2	1	1	1	2	1	1	1	2	3	1	3	2	2	1	3	3	2
2	1	3	2	2	2	1	2	2	2	3	2	5	5	4	4	3	4	1	1	1	1	1	2	1	3	2	2	2	2	3	3	1	3
2	1	3	1	3	1	2	2	2	2	2	1	4	2	3	3	4	4	4	2	4	3	2	4	2	2	3	2	1	2	3	3	3	2
3	1	2	2	2	1	1	1	2	1	1	1	2	4	1	2	2	2	1	1	1	2	1	2	1	2	2	2	4	2	1	2	3	3
3	1	1	1	2	5	5	5	4	5	2	1	2	5	4	2	3	3	2	3	5	3	4	4	2	3	2	2	2	2	2	2	3	3
2	1	4	2	1	2	2	2	2	3	1	3	2	1	1	2	2	1	3	2	2	3	3	2	1	2	2	3	2	2	3	2	1	3
2	1	2	2	2	1	3	2	2	2	1	1	1	3	1	1	3	2	5	5	5	4	5	4	2	2	1	3	2	2	1	3	3	3
2	1	3	2	2	1	2	2	1	2	1	1	1	2	2	1	1	1	3	3	4	4	3	4	2	2	2	1	2	2	3	2	3	3
2	1	1	1	4	4	3	5	4	5	5	4	4	4	4	3	2	5	5	2	2	2	5	3	2	3	2	2	2	2	2	2	1	3
1	1	3	2	1	2	1	1	1	1	1	2	1	1	1	1	1	1	3	4	1	3	2	4	2	1	2	2	3	2	3	2	3	3
1	1	2	2	2	3	1	2	1	2	2	2	3	3	2	4	1	1	3	3	5	4	3	4	2	2	2	2	2	2	3	3	3	2
4	1	3	3	1	2	3	3	3	2	2	1	3	3	2	3	3	4	3	3	1	1	1	1	2	1	3	2	2	2	3	3	2	3
2	1	2	2	2	4	5	4	4	2	4	4	4	3	4	5	4	4	4	4	2	3	5	4	2	2	2	2	2	2	1	3	3	3
2	1	3	2	2	3	3	1	4	4	3	1	3	4	4	5	4	3	1	2	1	2	1	3	1	2	1	2	3	2	3	3	1	3
2	1	2	2	1	1	2	1	2	1	1	1	3	2	1	1	1	1	3	3	4	2	1	1	3	2	2	1	2	2	2	2	3	3
3	1	1	1	2	1	4	3	2	2	5	2	4	2	1	4	2	1	3	3	2	3	4	3	3	3	1	2	1	2	2	3	3	2
3	2	2	2	2	4	4	4	3	3	5	5	5	5	2	2	5	3	4	5	5	5	5	4	2	4	1	3	1	2	3	2	3	2
1	2	2	1	4	4	3	3	2	1	2	2	1	1	2	1	1	1	5	4	4	3	3	4	2	2	2	2	1	3	3	3	2	3
1	1	4	2	2	1	4	2	3	3	4	3	1	1	2	4	1	1	5	2	5	3	3	3	4	4	1	1	1	3	2	2	2	3
1	1	1	1	1	1	2	2	2	1	1	1	2	1	1	1	2	2	4	5	2	4	3	3	1	1	2	2	3	3	3	1	3	2
3	1	3	2	1	3	2	1	3	2	2	2	3	4	3	2	3	2	3	1	4	3	2	2	3	1	2	2	3	2	3	2	2	2
2	1	1	2	4	3	3	3	4	3	2	2	3	3	2	3	2	4	5	4	4	3	4	3	1	3	2	2	2	3	2	3	2	2
2	1	2	2	2	3	2	2	3	2	3	4	2	1	2	1	2	1	3	4	2	4	4	3	1	1	1	4	1	3	3	3	3	2
1	1	1	2	2	1	2	2	2	1	1	1	2	2	1	2	2	4	2	2	1	2	1	1	2	2	2	1	2	3	3	3	2	2
1	1	3	3	1	3	2	1	1	1	1	1	1	1	2	2	1	1	4	5	5	3	5	4	2	1	1	2	1	3	3	3	3	3
1	1	3	2	4	4	5	5	4	4	5	5	4	2	3	2	1	4	1	3	3	2	1	1	2	1	2	1	3	3	2	3	3	2
3	1	3	1	3	4	2	4	3	2	4	1	2	3	4	4	4	4	2	4	1	2	3	2	2	2	1	3	2	2	2	2	3	3
2	1	4	1	2	2	1	1	2	1	1	2	2	1	4	3	2	3	5	4	5	5	5	4	2	3	1	2	3	2	2	2	2	2
2	1	2	1	2	1	1	3	1	1	1	1	1	3	3	4	4	1	4	5	4	2	3	2	2	2	1	2	1	3	3	3	2	2
1	1	2	1	1	1	1	1	2	1	1	2	4	4	3	5	3	4	1	2	2	2	1	2	2	1	2	2	2	2	2	3	2	2
1	1	2	4	2	2	1	1	2	2	2	2	2	4	1	5	4	4	4	5	5	4	4	4	1	1	3	2	2	3	2	2	2	2
2	1	4	2	2	2	3	2	3	2	3	1	2	2	2	1	1	2	3	2	2	4	2	3	1	2	1	3	1	2	3	3	1	3
2	1	2	2	3	2	2	3	2	3	4	2	2	2	2	2	2	4	1	3	2	2	2	4	2	2	1	2	2	2	2	3	2	2
2	2	3	2	3	2	3	3	3	2	3	3	4	4	4	4	4	5	5	4	5	3	3	3	1	3	1	2	2	3	2	2	2	2
1	1	1	2	2	4	4	3	2	2	3	2	2	1	1	2	1	2	1	4	5	2	4	4	1	1	2	2	3	3	1	2	2	2
2	1	2	2	1	3	1	4	3	2	3	2	1	1	1	2	4	1	5	5	4	5	5	4	2	2	2	2	1	3	2	3	1	2
1	1	3	1	3	1	2	2	2	1	1	2	2	2	2	1	1	1	4	5	3	5	2	5	3	1	1	1	2	3	2	3	2	2
4	1	3	2	1	1	1	1	2	2	2	2	1	1	2	2	1	4	2	1	1	2	1	1	2	2	2	2	1	2	2	3	2	2
2	3	3	1	1	1	1	1	2	2	1	1	3	3	3	2	3	2	2	3	2	3	4	4	1	2	3	3	1	2	1	2	2	2
2	1	4	2	2	2	1	2	2	4	2	4	1	1	1	1	1	1	2	4	3	1	2	3	2	2	2	1	1	2	3	3	2	2
2	1	3	2	3	1	2	1	2	1	2	1	1	3	3	2	1	1	3	4	5	3	5	4	1	1	2	2	2	3	2	2	1	2
2	1	4	2	1	4	2	2	3	1	2	3	4	2	1	2	2	1	4	2	5	4	5	3	1	1	1	2	1	3	3	3	2	2
4	1	3	2	4	1	1	1	3	2	2	4	2	2	2	3	5	3	5	2	2	3	2	1	1	2	2	2	2	3	2	2	2	1
1	1	2	2	2	4	3	4	3	3	2	2	3	4	1	2	3	1	5	3	4	4	4	5	2	2	2	1	2	2	2	2	2	2
1	2	3	2	2	4	1	2	3	3	2	2	2	1	1	1	1	1	1	2	2	1	1	1	2	2	2	2	1	1	2	1	2	2
2	1	1	2	1	1	1	2	2	1	3	3	1	1	3	3	2	1	4	3	5	3	3	1	2	1	2	1	1	3	2	3	2	2
4	1	1	2	2	4	2	3	3	2	2	2	2	5	4	4	1	5	5	4	4	3	4	4	2	1	4	1	1	2	2	2	1	2
1	1	2	2	1	1	1	1	2	2	1	1	2	3	3	1	2	3	1	2	4	4	2	4	2	2	1	1	2	2	2	3	2	2
2	1	2	1	3	5	3	5	5	4	5	4	5	4	4	4	5	4	5	3	2	2	4	2	1	2	1	1	2	2	2	1	2	2
2	1	2	1	3	2	4	3	2	1	3	1	3	2	3	2	3	2	2	2	2	2	2	2	2	1	1	2	1	3	1	2	2	3
2	1	3	2	3	1	2	2	2	2	1	3	1	2	2	2	2	1	2	1	1	1	1	1	1	3	2	1	1	2	2	2	2	2
2	1	1	2	5	4	4	5	5	3	5	4	2	1	1	1	1	1	2	1	2	3	5	2	2	2	3	1	1	2	1	2	2	1
2	1	2	2	2	2	1	1	2	2	2	1	4	3	2	1	3	1	2	2	3	2	3	1	1	2	3	1	1	2	2	2	2	2
1	1	3	2	3	4	2	4	3	4	2	3	1	1	2	1	3	1	1	2	1	1	1	2	1	2	2	1	1	2	2	2	2	2
1	1	3	2	1	2	4	2	3	4	2	2	4	5	3	4	3	4	4	3	4	4	5	3	2	1	1	2	1	2	1	2	2	2
1	1	3	2	1	1	1	1	2	1	1	1	1	1	2	1	1	2	4	2	1	3	2	2	2	1	1	2	1	2	1	2	2	2
1	1	3	1	1	2	2	2	2	3	1	1	4	4	2	4	4	4	2	2	4	4	2	2	1	2	3	1	1	1	1	2	2	2
2	1	2	4	2	2	2	3	2	2	2	2	1	2	1	1	1	1	3	5	4	4	2	3	1	2	2	1	2	1	1	2	2	2
1	1	2	2	3	2	2	1	3	3	3	2	5	4	3	4	4	3	4	4	4	3	5	5	2	2	2	1	1	2	1	2	1	2
2	2	3	2	1	4	4	2	3	4	2	3	1	1	2	1	1	4	1	3	2	5	3	4	1	1	2	2	1	2	1	2	2	2
1	1	2	1	2	2	2	2	2	1	1	2	2	2	3	1	3	2	2	1	3	2	2	2	2	1	1	2	2	2	1	1	1	2
1	1	3	1	2	1	2	2	1	2	2	2	4	5	2	2	2	3	3	4	4	4	2	4	2	1	1	1	2	2	1	2	2	2
1	1	3	2	1	1	1	1	2	1	3	3	1	1	2	2	1	1	4	5	4	2	5	5	1	1	1	1	2	1	1	3	2	2
2	1	1	2	2	2	3	2	2	1	2	2	2	1	3	3	1	3	5	4	5	5	4	5	2	1	1	1	2	1	1	2	2	2
2	1	2	1	1	1	1	2	1	1	1	1	1	1	1	2	1	1	3	2	2	5	4	4	1	1	2	1	2	1	2	2	2	1
1	2	1	2	1	1	1	2	1	1	2	1	2	3	2	3	1	2	3	4	2	4	3	4	2	1	1	1	1	1	2	2	2	2
1	1	3	1	1	4	2	2	3	1	2	1	1	2	1	2	1	1	3	3	3	4	3	2	1	2	1	1	1	3	2	2	1	2
2	1	3	1	3	4	3	4	4	5	5	1	3	5	3	2	2	4	2	1	3	2	3	2	1	2	1	2	1	1	2	2	2	2
1	1	2	2	2	2	2	2	3	3	1	3	2	2	2	2	3	2	2	4	2	1	4	5	2	2	1	1	1	1	2	1	2	2
2	1	1	2	4	4	4	4	4	5	2	5	2	4	2	3	4	3	1	2	1	2	3	1	1	2	1	1	1	1	2	2	2	2
2	1	3	1	4	2	3	4	3	4	4	1	1	1	1	2	1	1	1	1	3	3	2	1	1	1	2	2	1	1	1	2	1	2
1	1	1	2	1	4	3	4	2	4	3	2	1	1	3	1	2	2	3	4	4	2	5	4	1	1	1	1	1	1	2	2	2	2
3	1	2	2	2	1	2	1	1	2	4	1	4	2	1	1	2	1	1	2	1	1	2	2	1	1	1	1	1	1	2	1	2	2
2	1	3	2	1	2	2	2	2	1	4	1	1	1	2	1	1	2	1	2	1	2	1	1	1	2	1	1	1	1	2	2	2	1
2	1	2	2	1	2	1	1	1	1	1	2	1	2	1	2	1	3	3	3	4	4	3	2	1	1	1	1	1	1	2	2	2	2
1	1	2	2	3	2	2	3	2	2	4	2	3	3	4	3	2	4	5	5	5	4	5	4	1	1	1	1	1	2	2	2	2	2
1	1	3	2	2	2	2	4	1	1	1	1	1	1	1	1	1	1	3	4	2	3	2	4	1	1	1	1	1	2	2	2	1	2
1	1	2	2	3	1	2	2	3	1	4	1	2	1	1	1	2	1	1	3	2	3	3	3	1	1	1	1	1	1	2	2	2	2
1	1	3	2	4	1	4	3	3	4	2	2	1	4	4	2	3	3	4	5	4	5	4	5	2	1	1	1	1	2	1	2	1	2
1	1	3	1	1	2	2	1	2	1	1	1	1	1	2	1	2	2	5	5	5	4	5	4	1	1	1	1	1	2	1	2	1	2
